# Supplementary material for: Circular RNA screening from EIF3a in lung cancer
Source: Cancer Med. 2019 Jun 13;8(9):4159–68. doi: 10.1002/cam4.2338 (PMC6675731; doi:10.1002/cam4.2338)
Supplement: Supplementary file 1 [file CAM4-8-4159-s001.xlsx]

## Sheet: Sheet1
Primer sequence of circEIF3as
Circular RNA ID	primer1	primer2	Circular RNA ID	primer1	primer2
hsa_circ_0004350	F: 5' TCTTACAGGCAGTGTTTGGAC 3'	F:5' TGGGAGTCTTACAGGCAGTG 3'	hsa_circ_0020150	F: 5' GAAAAACAGCGTCGCCTTG 3'	F: 5' ACTACTAGGTCTTCAAGCCCCAC 3'
	R: 5' AAAGAACATCCAGAGCAGGC 3'	R: 5' ACATCCAGAGCAGGCTGCTT 3'		R: 5' GATCCACGCAAAGTTCCAAG 3'	R: 5' AAGTGGCTCTTGCGAAGATC 3'
hsa_circ_0004792	F: 5' ATCGGGAGGAGAATGACAAG 3'	F: 5' CCTTGATTCTCGAGGTGGAC 3'	hsa_circ_0020151	F: 5' CACTCCATCGTCTTTACCATCT 3'	F: 5' GCATCTACACTCCATCGTCTTTAC 3'
	R: 5' GTCCCATTCACGTTCTTCTG 3'	R: 5' GGAGGAGAATGACAAGGACC 3'		R: 5' TGGACTGGCTCTCTGGATTATT 3'	R: 5' TTACGGAATTCAGCCTTACGC 3'
hsa_circ_0020136	F:5' TATTTGGTCTCATTGAAGCCAA 3'	F: 5' CTCATTGAAGCCAACACAGAAC 3'	hsa_circ_0020152	F: 5' AGCGCCTGTACCATGATATTGC 3'	F: 5' GGTTAAATTCCTGTGGGAGTCT 3'
	R:5' TCACACAGTTTACGGAATTCAG 3'	R: 5' ATGGACTGGCTCTCTGGATTAT 3'		R: 5' AACACTGCCTGTAAGACTCCCAC 3'	R: 5' TGTCTTCACCACTTACAGCACTT 3'
hsa_circ_0020137	F: 5' AGAGACGACAGGGACCGAAG 3'	F: 5' TAAGAGACGACAGGGACCGAAG 3'	hsa_circ_0020153	F: 5' TGTGGGAGTCTTACAGGCAGTG 3'	F: 5' TCTTACAGGCAGTGTTTGGACC 3'
	R: 5' AGGCGGAGGATGGTGTTGT 3'	R: 5' AGAAGGCGGAGGATGGTGTT 3'		R: 5' TGCCCTAACAACATCCTCCAG 3'	R: 5' ATGCCCTAACAACATCCTCCAG 3'
hsa_circ_0020138	F: 5' ATCGGGAGGAGAATGACAAG 3'	F: 5' TCGGGAGGAGAATGACAAGG 3'	hsa_circ_0092856	F: 5' AGGACCAAGACGTGGGATG 3'	F: 5' TGATGATGAGCGATCATCCTG 3'
	R: 5' GGTGTTGTTTTGCAGTTGTGG 3'	R: 5' AAGGCGGAGGATGGTGTTGT 3'		R: 5' CCCACGACGAGAGAACCTATC 3'	R: 5' AGAGAACCTATCTTCCTCAGGAC 3'
hsa_circ_0020139	F: 5' ACGAGAGTATCAGGAGCGGGT 3'	F: 5' GAGAAGACTTGGCGATAGTTCC 3'	hsa_circ_0092857	F: 5' GAAAAAACGCCAAAGGGAGT 3'	F: 5' AACGAGAACGGCGTAGAGAGG 3'
	R: 5' GCAAATGAGGACCAATCGGAG 3'	R: 5' GGACCAATCGGAGCATCTT 3'		R: 5' TCCTCATAAACAGACTGCCGT 3'	R: 5' TAAACAGACTGCCGTGCAGC 3'
hsa_circ_0020140	F: 5' AGGCTCTTGAACATAAGAATCG 3'	F:5' GGCTCTTGAACATAAGAATCG 3'	hsa_circ_0092858	F: 5' TCGAATGTCACGAATGCTTG 3'	F: 5' GTAATGCGACTCAAAGCTGCAC 3'
	R: 5' TAAGAAGGTCCAAACACTGCC 3'	R: 5' TCTTCACCACTTACAGCACTTAG 3'		R:5' TGTTCAAGAGCCTTTTCACG 3'	R: 5' TCTCTGTTCCTCGTAAGCGCTC 3'
hsa_circ_0020141	F：5' GAATCGAATGTCACGAATGC 3'	F: 5' AGCTGCACGGCAGTCTGTTTAT 3'	hsa_circ_0092859	F：5' TGCACGGCAGTCTGTTTATG 3'	F: 5' GTAATGCGACTCAAAGCTGCAC 3'
	R：5' AGAACATCCAGAGCAGGCTG 3'	R: 5' CGAAGATCCACGCAAAGTTCC 3'		R：5' TCGGAGCATCTTCTCGAGTAG 3'	R: 5' GAGGACCAATCGGAGCATCTT 3'
hsa_circ_0020142	F: 5' TCCGATTGGTCCTCATTTG 3'	F: 5' ACAGCCATGTCCTCAGTACTTG 3'	hsa_circ_0092860	F：5' GAATTAAAGACATGGATCTGTGG 3'	F: 5' AGACATGGATCTGTGGGAGC 3'
	R: 5' TTAGAACCTTTGTGACTCGCTC 3'	R: 5' AGAACCTTTGTGACTCGCTCAC 3'		R：5' GCGCTCTTTATCAAAGGAATT 3	R: 5' TCTCTGTTCCTCGTAAGCGC 3'
hsa_circ_0020143	F: 5' GGTTCCTTTTGTTGATGCTTTC 3'	F: 5' GTCAAACGAGAAAACTCAATGC 3'	hsa_circ_0092861	F:5' GAAAGAACTTCAAGAACGCCT 3'	F: 5' TGGCTAAACAGGTTGAACAAC 3'
	R: 5' GTCAAACGAGAAAACTCAATGC 3'	R: 5' CGTTTGACTTCTTTGGTTCCTT 3'		R: 5' CAGTTGTTCAACCTGTTTAGCC 3'	R: 5' TGTTCAACCTGTTTAGCCATG 3'
hsa_circ_0020144	F: 5' GCATTGAGTTTTCTCGTTTGAC 3'	F: 5' CAACTGGAACGGGCCATAG 3'	hsa_circ_0092862	F: 5' AGAAGATGCTCCGATTGGTC 3'	F: 5' ACAGCCATGTCCTCAGTACTTG 3'
	R: 5' GCCAACCTCAAGAAATTCGTT 3'	R: 5' AGACGAAGGGGAACCAGC 3'		R: 5' GGACTGGCTCTCTGGATTATT 3'	R: 5' GAATTCAGCCTTACGCGTG 3'
hsa_circ_0020145	F: 5' AAACAACACCATCCTCCGC 3'	F: 5' CTGCAAAACAACACCATCCTC 3'	hsa_circ_0092863	F: 5' GCATCTACACTCCATCGTCTTTAC 3'	F: 5' TGCATCTACACTCCATCGTCTT 3'
	R: 5' CACATACTGCTGCAATTCCG 3'	R: 5' GGTTCCTTTTCAGGTTGTTCC 3'		R: 5' AGATCCACGCAAAGTTCCAAG 3'	R: 5' TCCACGCAAAGTTCCAAGTAT 3'
hsa_circ_0020146	F: 5' AACAACCTGAAAAGGAACCG 3'	F: 5' AACAACACCATCCTCCGCCT 3'	hsa_circ_0092864	F: 5' TAATCCAGAGAGCCAGTCCAT 3'	F: 5' CCATGCATTTGGAAACCAGACT 3'
	R: 5' TTAGAACCTTTGTGACTCGCTC 3'	R: 5' TGCTGCAATTCCGGTTCCT 3'		R: 5' TCCAAACACTGCCTGTAAGAC 3'	R: 5' CTCCCACAGGAATTTAACCCAT 3'
hsa_circ_0020147	F:5' TGAGCGAGTCACAAAGGTTCT 3'	F: 5' GAACAACCTGAAAAGGAACCG 3'	hsa_circ_0092865	F: 5' GGCAGAGGAAAAAACTGAAGC 3'	F: 5' TGAGAGTGTTCTCCTAAGTGCTGT 3'
	R:5' CCACTTACAGCACTTAGGAGAAC 3'	R: 5' GCAGCTTCAGTTTTTTCCTCTG 3'		R: 5' ATGCCCTAACAACATCCTCC 3'	R: 5' GCTGAGATTCTTCTTTAGCAGCT 3'
hsa_circ_0020148	F: 5' CGACTTCTGGATATGGATGGC 3'	F: 5' ACCGACACGAATTGGCCT 3'	hsa_circ_0092866	F: 5' ATGGCAGAGGAAAAAACTGAAGC 3'	F: 5' GCTGCTAAAGAAGAATCTCAGCAG 3'
	R: 5' ACGCTCAGGAGTAATAGGGATG 3'	R: 5' CGAGCAATATCCGTACGCTC 3'		R: 5' TCCACGCAAAGTTCCAAGTATT 3'	R: 5' CCACGCAAAGTTCCAAGTATTTC 3'
hsa_circ_0020149	F: 5' AGTTGAAAAACAGCGTCGC 3'	F: 5' TGCAACACTACTAGGTCTTCAAGC 3'
	R: 5' ACCACTTACAGCACTTAGGAGAAC 3'	R: 5' CTTCAGTTTTTTCCTCTGCCAT 3'
SiRNA sequence of circEIF3as
Circular RNA ID	siRNA sequence
hsa_circ_0004350	siRNA1: TATTGCCCAGCAAGAATTT
	siRNA2: CCCAGCAAGAATTTCTTGA
hsa_circ_0092857	siRNA1: CCCTTTCTAGAAAGATTAC
	siRNA2: TTCTAGAAAGATTACTACA
