# Supplementary material for: Circular RNA screening from EIF3a in lung cancer
Source: Cancer Med. 2019 Jun 13;8(9):4159–68. doi: 10.1002/cam4.2338 (PMC6675731; doi:10.1002/cam4.2338)
Supplement: Supplementary file 2 [file CAM4-8-4159-s002.xlsx]

## Sheet: Sheet1
RBPs for each circEIF3a
circRNAs	hsa_circ_0004350	hsa_circ_0092857	overlap
RBPs	AGO1 SMNDC1 ELAVL1 DIMT1 PYM1 DNAJC17 ZCCHC17 SLBP SRSF2 EXOSC5 RALYL SRSF3 PSMA6 EMG1 DGCR8 RPS2 U2AF1L4 RNASEH2A RPL10A PABPC1 MRPS7 EIF4E2 EIF4H RNH1 EWSR1 THOC7 RALY SRSF9 SARNP SRSF1 RPL7 U2AF1 UPF1 RBMX NPM1 LIN28B PTBP1 IGF2BP3 FUS CAPRIN1 HNRNPCL1 EXOSC4 ZMAT3 TIA1 LIN28A ZNF346 TST KHDRBS3 U2AF2 PNO1 IGF2BP1 TRA2B FXR2 RPL6 ZC3H8 ZC3H7B CBX7 RPL5 IGF2BP2 HNRNPC TRA2A EXOSC2 AGO2 UNC50 SN…	THUMPD2 AGO1 RPL3L ELAVL1 DDX59 SRSF2 APOBEC3F SRP68 SRSF3 RBM4 CAVIN1 DGCR8 RNASEH2A PRKCSH PABPC1 G3BP2 VTS1 G3BP1 PPP1R8 RBMS2 RBM41 RPUSD3 NXF5 PAPOLB THOC7 TRIM21 SRSF9 ZCRB1 PDCD4 SRSF1 OAS1 UPF1 STAU1 RBMY1D LIN28B PTBP1 FUS IGF2BP3 CAPRIN1 TIA1 HNRNPD PABPC3 LIN28A KHDRBS3 U2AF2 CSTF2T DND1 LTB4R2 PNO1 TRA2B TRMT1L MRPL44 PPIL4 METTL3 RTCA JAKMIP1 SERBP1 TRA2A AGO2 RPL3 YTHDC1 TIAL1 EIF4A…	PTBP1 FUS IGF2BP3 AGO1 CAPRIN1 ELAVL1 SRSF2 TIA1 LIN28A KHDRBS3 U2AF2 SRSF3 PNO1 TRA2B DGCR8 RNASEH2A TRA2A AGO2 PABPC1 YTHDC1 EIF4A3 TIAL1 SRSF10 RDM1 FMR1 MBNL1 THOC7 SRSF9 SRSF1 EIF4B UPF1 LIN28B
